# Supplementary material for: The Disintegrin and Metalloprotease ADAM12 Is Associated with TGF-β-Induced Epithelial to Mesenchymal Transition
Source: PLoS One. 2015 Sep 25;10(9):e0139179. doi: 10.1371/journal.pone.0139179 (PMC4583281; doi:10.1371/journal.pone.0139179)
Supplement: S1 Table — (XLSX) [file pone.0139179.s007.xlsx]

## Sheet: Feuil1
Supplementary Table 1: Description of breast cancer cell lines . ER, Estrogen receptor, PR, progesterone receptor, and Her2, human epidermal growth factor receptor 2
from Kao et al, 2009 and Neve et al, 2006.
type		ER	PR	HER2
Cal51	basal B	-	-	-
HBL100	basal B	-	-	-
MDAMB231	basal B	-	-	-
HS578T	basal B	-	-	-
MDAMB436	basal B	-	-	-
MDA-MB157	basal B	-	-	-
MCF10A	basal B	-	-	-
SkBr3	luminal	-	-	+
MDAMB453	luminal	-	-	+
UACC812	luminal	+	-	+
ZR75-1	luminal	+	-	-
Cama1	luminal	+	-	-
BT474	luminal	+	+	+
MCF7	luminal	+	+	-
T47D	luminal	+	+	-
MVLN	luminal	+	+	-
MDAMB361	luminal	+	+	+
HCC1937	basal A	-	-	-
MDAMB468	basal A	-	-	-
BT20	Basal A	-	-	-
