# Supplementary material for: The Disintegrin and Metalloprotease ADAM12 Is Associated with TGF-β-Induced Epithelial to Mesenchymal Transition
Source: PLoS One. 2015 Sep 25;10(9):e0139179. doi: 10.1371/journal.pone.0139179 (PMC4583281; doi:10.1371/journal.pone.0139179)
Supplement: S2 Table — (XLS) [file pone.0139179.s008.xls]

## Sheet: Feuil1
Supplementary Table 2: Common list of genes upregulated in Basal B cell lines compared with Basal A and Luminal cell lines
from Kao et al, 2009 and Neve et al, 2006.
SYMBOL	Description
ABCC4	ATP-binding cassette, sub-family C (CFTR/MRP), member 4
ABCC9	ATP-binding cassette, sub-family C (CFTR/MRP), member 9
ABCE1	ATP-binding cassette, sub-family E (OABP), member 1
ABCF2	ATP-binding cassette, sub-family F (GCN20), member 2
ACAT1	Acetyl-Coenzyme A acetyltransferase 1 (acetoacetyl Coenzyme A thiolase)
ACAT2	Acetyl-Coenzyme A acetyltransferase 2 (acetoacetyl Coenzyme A thiolase)
ACO1	Aconitase 1, soluble
ACTG1	Actin, gamma 1
ACTN1	Actinin, alpha 1
ACTR1A	ARP1 actin-related protein 1 homolog A, centractin alpha (yeast)
ACVR1	Activin A receptor, type I
ACYP1	Acylphosphatase 1, erythrocyte (common) type
ADAM12	ADAM metallopeptidase domain 12 (meltrin alpha)
ADAM19	ADAM metallopeptidase domain 19 (meltrin beta)
ADAMTS2	ADAM metallopeptidase with thrombospondin type 1 motif, 2
ADH5	Alcohol dehydrogenase 5 (class III), chi polypeptide
ADM	Adrenomedullin
ADRB2	Adrenergic, beta-2-, receptor, surface
ADSL	Adenylosuccinate lyase
AGPAT1	1-acylglycerol-3-phosphate O-acyltransferase 1 (lysophosphatidic acid acyltransferase, alpha)
AGPS	Alkylglycerone phosphate synthase
AK2	Adenylate kinase 2
AKAP12	A kinase (PRKA) anchor protein (gravin) 12
AKAP2	A Kinase (PRKA) Anchor Protein 2
AKR1B1	Aldo-keto reductase family 1, member B1 (aldose reductase)
ALDH3B1	Aldehyde dehydrogenase 3 family, member B1
AMPD2	Adenosine monophosphate deaminase 2 (isoform L)
ANGPT1	Angiopoietin 1
ANP32B	Acidic (leucine-rich) nuclear phosphoprotein 32 family, member B
ANPEP	Alanyl (membrane) aminopeptidase (aminopeptidase N, aminopeptidase M, microsomal aminopeptidase, CD13, p150)
ANXA1	Annexin A1
ANXA2	Annexin A2
ANXA5	Annexin A5
AOX1	Aldehyde oxidase 1
AP1S1	Adaptor-related protein complex 1, sigma 1 subunit
AP1S2	Adaptor-related protein complex 1, sigma 2 subunit
AQP9	Aquaporin 9
ARHGAP11A	Rho GTPase activating protein 11A
ARHGDIA	Rho GDP dissociation inhibitor (GDI) alpha
ARHGEF10	Rho guanine nucleotide exchange factor (GEF) 10
ARL2	ADP-ribosylation factor-like 2
ARMET	Arginine-rich, mutated in early stage tumors
ARNTL2	Aryl hydrocarbon receptor nuclear translocator-like 2
ARPC1B	Actin related protein 2/3 complex, subunit 1B, 41kDa
ARPC2	Actin related protein 2/3 complex, subunit 2, 34kDa
ATIC	5-aminoimidazole-4-carboxamide ribonucleotide formyltransferase/IMP cyclohydrolase
ATM	Ataxia telangiectasia mutated
ATP10D	ATPase, class V, type 10D
ATP1B3	ATPase, Na+/K+ transporting, beta 3 polypeptide
ATP2B1	ATPase, Ca++ transporting, plasma membrane 1
ATP5A1	ATP synthase, H+ transporting, mitochondrial F1 complex, alpha subunit 1, cardiac muscle
ATP5G3	ATP synthase, H+ transporting, mitochondrial F0 complex, subunit C3 (subunit 9)
ATP6V1D	ATPase, H+ transporting, lysosomal 34kDa, V1 subunit D
AXL	AXL receptor tyrosine kinase
BAG2	BCL2-associated athanogene 2
BASP1	Brain abundant, membrane attached signal protein 1
BCAR3	Breast cancer anti-estrogen resistance 3
BCAT1	Branched chain aminotransferase 1, cytosolic
BCL2A1	BCL2-related protein A1
BDNF	Brain-derived neurotrophic factor
BEX1	Brain expressed, X-linked 1
BICD2	Bicaudal D homolog 2 (Drosophila)
BIN1	Bridging integrator 1
BIRC2	Baculoviral IAP repeat-containing 2
BMP1	Bone morphogenetic protein 1
BTG3	BTG family, member 3
C11orf24	Chromosome 11 open reading frame 24
C12orf5	Chromosome 12 open reading frame 5
C1QBP	Complement component 1, q subcomponent binding protein
C21orf7	Chromosome 21 open reading frame 7
C9orf3	Chromosome 9 open reading frame 3
CACNA1G	Calcium channel, voltage-dependent, T type, alpha 1G subunit
CALD1	Caldesmon 1
CALU	Calumenin
CAMK1	Calcium/calmodulin-dependent protein kinase I
CAPG	Capping protein (actin filament), gelsolin-like
CAPN2	Calpain 2, (m/II) large subunit
CAPZA1	Capping protein (actin filament) muscle Z-line, alpha 1
CARD10	Caspase recruitment domain family, member 10
CASP8	Caspase 8, apoptosis-related cysteine peptidase
CAV1	Caveolin 1, caveolae protein, 22kDa
CAV2	Caveolin 2
CBARA1	Calcium binding atopy-related autoantigen 1
CBFB	Core-binding factor, beta subunit
CCNA1	Cyclin A1
CCND2	Cyclin D2
CCNG1	Cyclin G1
CCRK	Cell cycle related kinase
CD1D	CD1d molecule
CD58	CD58 molecule
CDC14A	CDC14 cell division cycle 14 homolog A (S. cerevisiae)
CDC14B	CDC14 cell division cycle 14 homolog B (S. cerevisiae)
CDC20	Cell division cycle 20 homolog (S. cerevisiae)
CDC25A	Cell division cycle 25 homolog A (S. pombe)
CDC27	Cell division cycle 27 homolog (S. cerevisiae)
CDC2L2	Cell division cycle 2-like 2 (PITSLRE proteins)
CDH11	Cadherin 11, type 2, OB-cadherin (osteoblast)
CDH13	Cadherin 13, H-cadherin (heart)
CDH2	Cadherin 2, type 1, N-cadherin (neuronal)
CDH6	Cadherin 6, type 2, K-cadherin (fetal kidney)
CEBPD	CCAAT/enhancer binding protein (C/EBP), delta
CH25H	Cholesterol 25-hydroxylase
CHAF1A	Chromatin assembly factor 1, subunit A (p150)
CHN1	Chimerin (chimaerin) 1
CHORDC1	Cysteine and histidine-rich domain (CHORD)-containing 1
CHRNA9	Cholinergic receptor, nicotinic, alpha 9
CHST3	Carbohydrate (chondroitin 6) sulfotransferase 3
CHST7	Carbohydrate (N-acetylglucosamine 6-O) sulfotransferase 7
CHSY1	Carbohydrate (chondroitin) synthase 1
CKAP4	Cytoskeleton-associated protein 4
CKS2	CDC28 protein kinase regulatory subunit 2
CLASP2	Cytoplasmic linker associated protein 2
CLIC1	Chloride intracellular channel 1
CLIC4	Chloride intracellular channel 4
CNOT7	CCR4-NOT transcription complex, subunit 7
COCH	Coagulation factor C homolog, cochlin (Limulus polyphemus)
COL1A1	Collagen, type I, alpha 1
COL3A1	Collagen, type III, alpha 1 (Ehlers-Danlos syndrome type IV, autosomal dominant)
COL4A1	Collagen, type IV, alpha 1
COL4A2	Collagen, type IV, alpha 2
COL5A1	Collagen, type V, alpha 1
COL5A2	Collagen, type V, alpha 2
COL5A3	Collagen, type V, alpha 3
COL6A1	Collagen, type VI, alpha 1
COL6A2	Collagen, type VI, alpha 2
COL6A3	Collagen, type VI, alpha 3
COL7A1	Collagen, type VII, alpha 1 (epidermolysis bullosa, dystrophic, dominant and recessive)
COPS3	COP9 constitutive photomorphogenic homolog subunit 3 (Arabidopsis)
CORO1C	Coronin, actin binding protein, 1C
CORT	cortistatin
CPO	Carboxypeptidase O
CRLF3	Cytokine receptor-like factor 3
CRTAP	Cartilage associated protein
CRYZL1	Crystallin, zeta (quinone reductase)-like 1
CSE1L	CSE1 chromosome segregation 1-like (yeast)
CSF3	Colony stimulating factor 3 (granulocyte)
CSNK1G1	Casein kinase 1, gamma 1
CSNK1G3	Casein kinase 1, gamma 3
CSRP2	Cysteine and glycine-rich protein 2
CTNNAL1	Catenin (cadherin-associated protein), alpha-like 1
CTSB	Cathepsin B
CTSC	Cathepsin C
CTSZ	Cathepsin Z
CUGBP2	CUG triplet repeat, RNA binding protein 2
CUL4B	Cullin 4B
CYR61	Cysteine-rich, angiogenic inducer, 61
DBN1	Drebrin 1
DCN	Decorin
DCTD	DCMP deaminase
DDR2	Discoidin domain receptor family, member 2
DDX10	DEAD (Asp-Glu-Ala-Asp) box polypeptide 10
DDX21	DEAD (Asp-Glu-Ala-Asp) box polypeptide 21
DFNA5	Deafness, autosomal dominant 5
DHPS	Deoxyhypusine synthase
DKK1	Dickkopf homolog 1 (Xenopus laevis)
DKK3	Dickkopf homolog 3 (Xenopus laevis)
DLC1	Deleted in liver cancer 1
DLX2	Distal-less homeobox 2
DMD	Dystrophin (muscular dystrophy, Duchenne and Becker types)
DNAJB4	DnaJ (Hsp40) homolog, subfamily B, member 4
DNAJC8	DnaJ (Hsp40) homolog, subfamily C, member 8
DOK1	Docking protein 1, 62kDa (downstream of tyrosine kinase 1)
DPP4	Dipeptidyl-peptidase 4 (CD26, adenosine deaminase complexing protein 2)
DPYD	Dihydropyrimidine dehydrogenase
DPYSL2	Dihydropyrimidinase-like 2
DPYSL4	Dihydropyrimidinase-like 4
DR1	Down-regulator of transcription 1, TBP-binding (negative cofactor 2)
DRAP1	DR1-associated protein 1 (negative cofactor 2 alpha)
DUSP7	Dual specificity phosphatase 7
DYRK3	Dual-specificity tyrosine-(Y)-phosphorylation regulated kinase 3
DZIP1	DAZ interacting protein 1
EBNA1BP2	EBNA1 binding protein 2
EDNRA	Endothelin receptor type A
EED	Embryonic ectoderm development
EEF1B2	Eukaryotic translation elongation factor 1 beta 2
EEF1E1	Eukaryotic translation elongation factor 1 epsilon 1
EFNB2	Ephrin-B2
EFNB3	Ephrin-B3
EGFR	Epidermal growth factor receptor (erythroblastic leukemia viral (v-erb-b) oncogene homolog, avian)
EGLN1	Egl nine homolog 1 (C. elegans)
EIF1AY	Eukaryotic translation initiation factor 1A, Y-linked
EIF2B2	Eukaryotic translation initiation factor 2B, subunit 2 beta, 39kDa
EIF2S2	Eukaryotic translation initiation factor 2, subunit 2 beta, 38kDa
EIF5A	Eukaryotic translation initiation factor 5A
EIF5A2	Eukaryotic translation initiation factor 5A2
ELK3	ELK3, ETS-domain protein (SRF accessory protein 2)
ELOVL1	Elongation of very long chain fatty acids (FEN1/Elo2, SUR4/Elo3, yeast)-like 1
EMP3	Epithelial membrane protein 3
ENO1	Enolase 1, (alpha)
EPHA2	EPH receptor A2
EPHA3	EPH receptor A3
ESD	Esterase D/formylglutathione hydrolase
ETV1	Ets variant gene 1
ETV5	Ets variant gene 5 (ets-related molecule)
EVI2A	Ecotropic viral integration site 2A
EVI2B	Ecotropic viral integration site 2B
EVI5	Ecotropic viral integration site 5
EXT1	Exostoses (multiple) 1
EXT2	Exostoses (multiple) 2
EXTL2	Exostoses (multiple)-like 2
EYA1	Eyes absent homolog 1 (Drosophila)
F3	Coagulation factor III (thromboplastin, tissue factor)
FABP5	Fatty acid binding protein 5 (psoriasis-associated)
FADS1	Fatty acid desaturase 1
FAP	Fibroblast activation protein, alpha
FBN1	Fibrillin 1
FBN2	Fibrillin 2 (congenital contractural arachnodactyly)
FBXL5	F-box and leucine-rich repeat protein 5
FDX1	Ferredoxin 1
FER	Fer (fps/fes related) tyrosine kinase (phosphoprotein NCP94)
FGF2	Fibroblast growth factor 2 (basic)
FHL1	Four and a half LIM domains 1
FKBP1A	FK506 binding protein 1A, 12kDa
FLI1	Friend leukemia virus integration 1
FLJ10260	Schlafen Family Member 12
FLJ10357	Hypothetical protein FLJ10357
FLNA	Filamin A, alpha (actin binding protein 280)
FLRT2	Fibronectin leucine rich transmembrane protein 2
FN1	Fibronectin 1
FOSL1	FOS-like antigen 1
FOXD1	Forkhead box D1
FST	Follistatin
FSTL1	Follistatin-like 1
FSTL3	Follistatin-like 3 (secreted glycoprotein)
FUBP1	Far upstream element (FUSE) binding protein 1
FUSIP1	FUS interacting protein (serine/arginine-rich) 1
FXYD5	FXYD domain containing ion transport regulator 5
FZD2	Frizzled homolog 2 (Drosophila)
G0S2	G0/G1switch 2
GADD45A	Growth arrest and DNA-damage-inducible, alpha
GARS	Glycyl-tRNA synthetase
GART	Phosphoribosylglycinamide formyltransferase, phosphoribosylglycinamide synthetase, phosphoribosylaminoimidazole synthetase
GAS1	Growth arrest-specific 1
GAS6	Growth arrest-specific 6
GBE1	Glucan (1,4-alpha-), branching enzyme 1 (glycogen branching enzyme, Andersen disease, glycogen storage disease type IV)
GCLM	Glutamate-cysteine ligase, modifier subunit
GDF8	Myostatin
GEM	GTP binding protein overexpressed in skeletal muscle
GEMIN6	Gem (nuclear organelle) associated protein 6
GFPT2	Glutamine-fructose-6-phosphate transaminase 2
GJA1	Gap junction protein, alpha 1, 43kDa
GLA	Galactosidase, alpha
GLI2	GLI-Kruppel family member GLI2
GLRX	Glutaredoxin (thioltransferase)
GLRX2	Glutaredoxin 2
GNA15	Guanine nucleotide binding protein (G protein), alpha 15 (Gq class)
GNAI1	Guanine nucleotide binding protein (G protein), alpha inhibiting activity polypeptide 1
GNAI2	Guanine nucleotide binding protein (G protein), alpha inhibiting activity polypeptide 2
GNB5	Guanine nucleotide binding protein (G protein), beta 5
GNG11	Guanine nucleotide binding protein (G protein), gamma 11
GPS2	G protein pathway suppressor 2
GTF2E2	General transcription factor IIE, polypeptide 2, beta 34kDa
GTF2F2	General transcription factor IIF, polypeptide 2, 30kDa
HARS	Histidyl-tRNA synthetase
HAT1	Histone acetyltransferase 1
HCAP-G	Non-SMC Condensin I Complex, Subunit G
HEXB	Hexosaminidase B (beta polypeptide)
HGF	Hepatocyte growth factor (hepapoietin A; scatter factor)
HHEX	Hematopoietically expressed homeobox
HOXA1	Homeobox A1
HOXA10	Homeobox A10
HOXA4	Homeobox A4
HOXA9	Homeobox A9
HPCAL1	Hippocalcin-like 1
HPS1	Hermansky-Pudlak syndrome 1
HRH1	Histamine receptor H1
HS3ST3A1	Heparan sulfate (glucosamine) 3-O-sulfotransferase 3A1
HSPA4	Heat shock 70kDa protein 4
IARS	Isoleucyl-tRNA synthetase
IFNGR2	Interferon gamma receptor 2 (interferon gamma transducer 1)
IFRD2	Interferon-related developmental regulator 2
IGFBP1	Insulin-like growth factor binding protein 1
IGFBP6	Insulin-like growth factor binding protein 6
IGFBP7	Insulin-like growth factor binding protein 7
IKBKAP	Inhibitor of kappa light polypeptide gene enhancer in B-cells, kinase complex-associated protein
IL10RB	Interleukin 10 receptor, beta
IL11	Interleukin 11
IL13RA2	Interleukin 13 receptor, alpha 2
IL15	Interleukin 15
IL1B	Interleukin 1, beta
IL1RAP	Interleukin 1 receptor accessory protein
IL6	Interleukin 6 (interferon, beta 2)
IL7	Interleukin 7
IL7R	Interleukin 7 receptor
ILKAP	Integrin-linked kinase-associated serine/threonine phosphatase 2C
IMPA1	Inositol(myo)-1(or 4)-monophosphatase 1
INHBA	Inhibin, beta A
IQGAP1	IQ motif containing GTPase activating protein 1
IRAK1	Interleukin-1 receptor-associated kinase 1
ITGA3	Integrin, alpha 3 (antigen CD49C, alpha 3 subunit of VLA-3 receptor)
ITGA4	Integrin, alpha 4 (antigen CD49D, alpha 4 subunit of VLA-4 receptor)
ITGA5	Integrin, alpha 5 (fibronectin receptor, alpha polypeptide)
ITGB1	Integrin, beta 1 (fibronectin receptor, beta polypeptide, antigen CD29 includes MDF2, MSK12)
ITSN1	Intersectin 1 (SH3 domain protein)
JAG1	Jagged 1 (Alagille syndrome)
KCNJ15	Potassium inwardly-rectifying channel, subfamily J, member 15
KDELR3	KDEL (Lys-Asp-Glu-Leu) endoplasmic reticulum protein retention receptor 3
KIAA1033	KIAA1033
KIFC3	Kinesin family member C3
KIRREL	Kin of IRRE like (Drosophila)
KLF13	Kruppel-like factor 13
KLF7	Kruppel-like factor 7 (ubiquitous)
KLRC2	Killer cell lectin-like receptor subfamily C, member 2
KLRC3	Killer cell lectin-like receptor subfamily C, member 3
LAMB1	Laminin, beta 1
LAMC1	Laminin, gamma 1 (formerly LAMB2)
LAMC2	Laminin, gamma 2
LDHB	Lactate dehydrogenase B
LGALS1	Lectin, galactoside-binding, soluble, 1 (galectin 1)
LHFP	Lipoma HMGIC fusion partner
LHFPL2	Lipoma HMGIC fusion partner-like 2
LIF	Leukemia inhibitory factor (cholinergic differentiation factor)
LIG4	Ligase IV, DNA, ATP-dependent
LIMS1	LIM and senescent cell antigen-like domains 1
LOC51035	SAPK substrate protein 1
LOX	Lysyl oxidase
LOXL2	Lysyl oxidase-like 2
LPIN1	Lipin 1
LRRFIP2	Leucine rich repeat (in FLII) interacting protein 2
LTBP2	Latent transforming growth factor beta binding protein 2
LUM	Lumican
MACF1	Microtubule-actin crosslinking factor 1
MAFF	V-maf musculoaponeurotic fibrosarcoma oncogene homolog F (avian)
MAGEC1	Melanoma antigen family C, 1
MALT1	Mucosa associated lymphoid tissue lymphoma translocation gene 1
MAP1B	Microtubule-associated protein 1B
MAP4	Microtubule-associated protein 4
MAP4K4	Mitogen-activated protein kinase kinase kinase kinase 4
MAT2B	Methionine adenosyltransferase II, beta
MFHAS1	Malignant fibrous histiocytoma amplified sequence 1
MGAT2	Mannosyl (alpha-1,6-)-glycoprotein beta-1,2-N-acetylglucosaminyltransferase
MGAT4B	Mannosyl (alpha-1,3-)-glycoprotein beta-1,4-N-acetylglucosaminyltransferase, isozyme B
MICA	MHC class I polypeptide-related sequence A
MINPP1	Multiple inositol polyphosphate histidine phosphatase, 1
MKLN1	Muskelin 1, intracellular mediator containing kelch motifs
MKRN2	Makorin, ring finger protein, 2
MMP14	Matrix metallopeptidase 14 (membrane-inserted)
MMP2	Matrix metallopeptidase 2 (gelatinase A, 72kDa gelatinase, 72kDa type IV collagenase)
MPP1	Membrane protein, palmitoylated 1, 55kDa
MRPL35	Mitochondrial ribosomal protein L35
MRPS27	Mitochondrial ribosomal protein S27
MRPS31	Mitochondrial ribosomal protein S31
MSLN	Mesothelin
MSN	Moesin
MSRA	Methionine sulfoxide reductase A
MT1G	Metallothionein 1G
MT1H	Metallothionein 1H
MT1X	Metallothionein 1X
MT2A	Metallothionein 2A
MTIF2	Mitochondrial translational initiation factor 2
MTMR2	Myotubularin related protein 2
MVP	Major vault protein
MYL9	Myosin, light chain 9, regulatory
MYO10	Myosin X
NAP1L1	Nucleosome assembly protein 1-like 1
NAP1L3	Nucleosome assembly protein 1-like 3
NASP	Nuclear autoantigenic sperm protein (histone-binding)
NDUFA7	NADH dehydrogenase (ubiquinone) 1 alpha subcomplex, 7, 14.5kDa
NDUFS4	NADH dehydrogenase (ubiquinone) Fe-S protein 4, 18kDa (NADH-coenzyme Q reductase)
NDUFS5	NADH dehydrogenase (ubiquinone) Fe-S protein 5, 15kDa (NADH-coenzyme Q reductase)
NEDD4	Neural precursor cell expressed, developmentally down-regulated 4
NEK3	NIMA (never in mitosis gene a)-related kinase 3
NFAT5	Nuclear factor of activated T-cells 5, tonicity-responsive
NLGN1	Neuroligin 1
NME7	NME/NM23 family member 7
NMT2	N-myristoyltransferase 2
NNMT	Nicotinamide N-methyltransferase
NOLA1	Nucleolar protein family A, member 1 (H/ACA small nucleolar RNPs)
NOLA2	Nucleolar protein family A, member 2 (H/ACA small nucleolar RNPs)
NOV	Nephroblastoma overexpressed gene
NPC1	Niemann-Pick disease, type C1
NPC2	Niemann-Pick disease, type C2
NPM3	Nucleophosmin/nucleoplasmin, 3
NPY	Neuropeptide Y
NPY2R	Neuropeptide Y receptor Y2
NR3C1	Nuclear receptor subfamily 3, group C, member 1 (glucocorticoid receptor)
NRG1	Neuregulin 1
NRP1	Neuropilin 1
NRP2	Neuropilin 2
NSMAF	Neutral sphingomyelinase (N-SMase) activation associated factor
NT5E	5'-nucleotidase, ecto (CD73)
NUP160	Nucleoporin 160kDa
NUP54	Nucleoporin 54kDa
NUP88	Nucleoporin 88kDa
NXF2	Nuclear RNA export factor 2
OGG1	8-oxoguanine DNA glycosylase
OPTN	Optineurin
OSMR	Oncostatin M receptor
P2RX5	Purinergic receptor P2X, ligand-gated ion channel, 5
PARVA	Parvin, alpha
PARVB	Parvin, beta
PCDH7	Protocadherin 7
PCDH9	Protocadherin 9
PDCD5	Programmed cell death 5
PDE4A	Phosphodiesterase 4A, cAMP-specific (phosphodiesterase E2 dunce homolog, Drosophila)
PDE4D	Phosphodiesterase 4D, cAMP-specific (phosphodiesterase E3 dunce homolog, Drosophila)
PEA15	Phosphoprotein enriched in astrocytes 15
PFAS	Phosphoribosylformylglycinamidine synthase (FGAR amidotransferase)
PFDN1	Prefoldin subunit 1
PFDN2	Prefoldin subunit 2
PFKP	Phosphofructokinase, platelet
PFN1	Profilin 1
PGAM1	Phosphoglycerate mutase 1 (brain)
PHLDA1	Pleckstrin homology-like domain, family A, member 1
PHTF1	Putative homeodomain transcription factor 1
PICALM	Phosphatidylinositol binding clathrin assembly protein
PIGK	Phosphatidylinositol glycan anchor biosynthesis, class K
PIK3C3	Phosphoinositide-3-kinase, class 3
PIK3CD	Phosphoinositide-3-kinase, catalytic, delta polypeptide
PIN4	Protein (peptidylprolyl cis/trans isomerase) NIMA-interacting, 4 (parvulin)
PKD2	Polycystic kidney disease 2 (autosomal dominant)
PLAT	Plasminogen activator, tissue
PLAU	Plasminogen activator, urokinase
PLAUR	Plasminogen activator, urokinase receptor
PLCL2	Phospholipase C-like 2
PLOD3	Procollagen-lysine, 2-oxoglutarate 5-dioxygenase 3
PLP2	Proteolipid protein 2 (colonic epithelium-enriched)
PLS3	Plastin 3 (T isoform)
PLSCR3	Phospholipid scramblase 3
PLXNA1	Plexin A1
PMAIP1	Phorbol-12-myristate-13-acetate-induced protein 1
PMM1	Phosphomannomutase 1
PMS1	PMS1 postmeiotic segregation increased 1 (S. cerevisiae)
PNMA2	Paraneoplastic antigen MA2
POLR2E	Polymerase (RNA) II (DNA directed) polypeptide E, 25kDa
POLR2F	Polymerase (RNA) II (DNA directed) polypeptide F
POLRMT	Polymerase (RNA) mitochondrial (DNA directed)
PPAN	Peter pan homolog (Drosophila)
PPAP2A	Phosphatidic acid phosphatase type 2A
PPAT	Phosphoribosyl pyrophosphate amidotransferase
PPIG	Peptidylprolyl isomerase G (cyclophilin G)
PPP1R14B	Protein phosphatase 1, regulatory (inhibitor) subunit 14B
PPP2CB	Protein phosphatase 2 (formerly 2A), catalytic subunit, beta isoform
PPP3CC	Protein phosphatase 3 (formerly 2B), catalytic subunit, gamma isoform
PPP4R1	Protein phosphatase 4, regulatory subunit 1
PRG1	P53-Responsive Gene 1
PRMT3	Protein arginine methyltransferase 3
PRNP	Prion protein (p27-30) (Creutzfeldt-Jakob disease, Gerstmann-Strausler-Scheinker syndrome, fatal familial insomnia)
PROCR	Protein C receptor, endothelial (EPCR)
PRPS1	Phosphoribosyl pyrophosphate synthetase 1
PSCDBP	Pleckstrin homology, Sec7 and coiled-coil domains, binding protein
PSIP1	PC4 and SFRS1 interacting protein 1
PSMA1	Proteasome (prosome, macropain) subunit, alpha type, 1
PSMB9	Proteasome (prosome, macropain) subunit, beta type, 9 (large multifunctional peptidase 2)
PSMD1	Proteasome (prosome, macropain) 26S subunit, non-ATPase, 1
PSMD13	Proteasome (prosome, macropain) 26S subunit, non-ATPase, 13
PTDSS1	Phosphatidylserine synthase 1
PTDSS2	Phosphatidylserine synthase 2
PTGER2	Prostaglandin E receptor 2 (subtype EP2), 53kDa
PTGFR	Prostaglandin F receptor (FP)
PTGS2	Prostaglandin-endoperoxide synthase 2 (prostaglandin G/H synthase and cyclooxygenase)
PTN	Pleiotrophin (heparin binding growth factor 8, neurite growth-promoting factor 1)
PTPLA	Protein tyrosine phosphatase-like (proline instead of catalytic arginine), member A
PTPN12	Protein tyrosine phosphatase, non-receptor type 12
PTPN2	Protein tyrosine phosphatase, non-receptor type 2
PTPRG	Protein tyrosine phosphatase, receptor type, G
PTPRM	Protein tyrosine phosphatase, receptor type, M
PTRF	Polymerase I and transcript release factor
PTTG1	Pituitary tumor-transforming 1
PTX3	Pentraxin-related gene, rapidly induced by IL-1 beta
PURA	Purine-rich element binding protein A
PYGL	Phosphorylase, glycogen; liver (Hers disease, glycogen storage disease type VI)
QDPR	Quinoid dihydropteridine reductase
QKI	Quaking homolog, KH domain RNA binding (mouse)
RAB27A	RAB27A, member RAS oncogene family
RAB31	RAB31, member RAS oncogene family
RAB32	RAB32, member RAS oncogene family
RABGGTB	Rab geranylgeranyltransferase, beta subunit
RAC2	Ras-related C3 botulinum toxin substrate 2 (rho family, small GTP binding protein Rac2)
RAF1	V-raf-1 murine leukemia viral oncogene homolog 1
RAI14	Retinoic acid induced 14
RANBP1	RAN binding protein 1
RARS	Arginyl-tRNA synthetase
RDX	Radixin
RECQL	RecQ protein-like (DNA helicase Q1-like)
RGS20	Regulator of G-protein signaling 20
RIN1	Ras and Rab interactor 1
RIN2	Ras and Rab interactor 2
RPL17	Ribosomal protein L17
RPL27A	Ribosomal protein L27a
RPL36AL	Ribosomal protein L36a-like
RPL5	Ribosomal protein L5
RPLP2	Ribosomal protein, large, P2
RPS28	Ribosomal protein S28
RPS4X	Ribosomal protein S4, X-linked
RPS9	Ribosomal protein S9
RRAS2	Related RAS viral (r-ras) oncogene homolog 2
RTCD1	RNA terminal phosphate cyclase domain 1
RTN4	Reticulon 4
S100A3	S100 calcium binding protein A3
SACS	Spastic ataxia of Charlevoix-Saguenay (sacsin)
SALL1	Sal-like 1 (Drosophila)
SARS	Seryl-tRNA synthetase
SC65	Synaptonemal complex protein SC65
SCG2	Secretogranin II (chromogranin C)
SCML1	Sex comb on midleg-like 1 (Drosophila)
SDCBP	Syndecan binding protein (syntenin)
SDHB	Succinate dehydrogenase complex, subunit B, iron sulfur (Ip)
SDPR	Serum deprivation response (phosphatidylserine binding protein)
SEC14L1	SEC14-like 1 (S. cerevisiae)
SEC23A	Sec23 homolog A (S. cerevisiae)
SEC61B	Sec61 beta subunit
SENP3	SUMO1/sentrin/SMT3 specific peptidase 3
SERPINE1	Serpin peptidase inhibitor, clade E (nexin, plasminogen activator inhibitor type 1), member 1
SF3A2	Splicing factor 3a, subunit 2, 66kDa
SF3A3	Splicing factor 3a, subunit 3, 60kDa
SFRS4	Splicing factor, arginine/serine-rich 4
SGCB	Sarcoglycan, beta (43kDa dystrophin-associated glycoprotein)
SH3BGRL3	SH3 domain binding glutamic acid-rich protein like 3
SH3GLB1	SH3-domain GRB2-like endophilin B1
SHC1	SHC (Src homology 2 domain containing) transforming protein 1
SHOX2	Short stature homeobox 2
SLC12A4	Solute carrier family 12 (potassium/chloride transporters), member 4
SLC16A1	Solute carrier family 16, member 1 (monocarboxylic acid transporter 1)
SLC16A3	Solute carrier family 16, member 3 (monocarboxylic acid transporter 4)
SLC16A7	Solute carrier family 16, member 7 (monocarboxylic acid transporter 2)
SLC20A1	Solute carrier family 20 (phosphate transporter), member 1
SLC25A11	Solute carrier family 25 (mitochondrial carrier; oxoglutarate carrier), member 11
SLC25A12	Solute carrier family 25 (mitochondrial carrier, Aralar), member 12
SLC25A15	Solute carrier family 25 (mitochondrial carrier; ornithine transporter) member 15
SLC26A2	Solute carrier family 26 (sulfate transporter), member 2
SLC2A3	Solute carrier family 2 (facilitated glucose transporter), member 3
SLC2A6	Solute carrier family 2 (facilitated glucose transporter), member 6
SLC4A7	Solute carrier family 4, sodium bicarbonate cotransporter, member 7
SLC6A8	Solute carrier family 6 (neurotransmitter transporter, creatine), member 8
SLC7A11	Solute carrier family 7, (cationic amino acid transporter, y+ system) member 11
SLIT2	Slit homolog 2 (Drosophila)
SMARCA1	SWI/SNF related, matrix associated, actin dependent regulator of chromatin, subfamily a, member 1
SMURF2	SMAD specific E3 ubiquitin protein ligase 2
SNAI2	Snail homolog 2 (Drosophila)
SNAPC1	Small nuclear RNA activating complex, polypeptide 1, 43kDa
SNCA	Synuclein, alpha (non A4 component of amyloid precursor)
SNRP70	Small nuclear ribonucleoprotein 70kDa polypeptide (RNP antigen)
SNRPD1	Small nuclear ribonucleoprotein D1 polypeptide 16kDa
SNX7	Sorting nexin 7
SOAT1	Sterol O-acyltransferase (acyl-Coenzyme A: cholesterol acyltransferase) 1
SOCS5	Suppressor of cytokine signaling 5
SOD2	Superoxide dismutase 2, mitochondrial
SP100	SP100 nuclear antigen
SPAG7	Sperm associated antigen 7
SPAG9	Sperm associated antigen 9
SPANXA1	Sperm protein associated with the nucleus, X-linked, family member A1
SPARC	Secreted protein, acidic, cysteine-rich (osteonectin)
SPTBN1	Spectrin, beta, non-erythrocytic 1
SQSTM1	Sequestosome 1
SRI	Sorcin
SRM	Spermidine synthase
SRPX	Sushi-repeat-containing protein, X-linked
SRR	Serine racemase
SSRP1	Structure specific recognition protein 1
ST7	Suppression of tumorigenicity 7
STAM	Signal transducing adaptor molecule (SH3 domain and ITAM motif) 1
STCH	Stress 70 protein chaperone, microsome-associated, 60kDa
STK10	Serine/threonine kinase 10
STK17A	Serine/threonine kinase 17a
STX1A	Syntaxin 1A (brain)
STX8	Syntaxin 8
TACC1	Transforming, acidic coiled-coil containing protein 1
TAF1A	TATA box binding protein (TBP)-associated factor, RNA polymerase I, A, 48kDa
TAF5	TAF5 RNA polymerase II, TATA box binding protein (TBP)-associated factor, 100kDa
TBXA2R	Thromboxane A2 receptor
TCF4	Transcription factor 4
TCOF1	Treacher Collins-Franceschetti syndrome 1
TCP1	T-complex 1
TFE3	Transcription factor binding to IGHM enhancer 3
TFPI	Tissue factor pathway inhibitor (lipoprotein-associated coagulation inhibitor)
TGFB1	Transforming growth factor, beta 1
TGFBI	Transforming growth factor, beta-induced, 68kDa
TGFBR2	Transforming growth factor, beta receptor II (70/80kDa)
TGFBR3	Transforming growth factor, beta receptor III
THBS1	Thrombospondin 1
THOP1	Thimet oligopeptidase 1
THY1	Thy-1 cell surface antigen
TIMM22	Translocase of inner mitochondrial membrane 22 homolog (yeast)
TIMM23	Translocase of inner mitochondrial membrane 23 homolog (yeast)
TIMP1	TIMP metallopeptidase inhibitor 1
TLE4	Transducin-like enhancer of split 4 (E(sp1) homolog, Drosophila)
TNFAIP3	Tumor necrosis factor, alpha-induced protein 3
TNFAIP6	Tumor necrosis factor, alpha-induced protein 6
TNFRSF10B	Tumor necrosis factor receptor superfamily, member 10b
TNFRSF1A	Tumor necrosis factor receptor superfamily, member 1A
TOX	Thymocyte selection-associated high mobility group box
TPI1	Triosephosphate isomerase 1
TPM2	Tropomyosin 2 (beta)
TPM4	Tropomyosin 4
TPST1	Tyrosylprotein sulfotransferase 1
TRIP6	Thyroid hormone receptor interactor 6
TRO	Trophinin
TRPC1	Transient receptor potential cation channel, subfamily C, member 1
TUBA6	Tubulin, Alpha 1c
TUBB4	Tubulin, beta 4
TUBG1	Tubulin, gamma 1
TXN	Thioredoxin
UBE2E3	Ubiquitin-conjugating enzyme E2E 3 (UBC4/5 homolog, yeast)
UBE2V2	Ubiquitin-conjugating enzyme E2 variant 2
UROD	Uroporphyrinogen decarboxylase
USP16	Ubiquitin specific peptidase 16
USP22	Ubiquitin specific peptidase 22
VAMP3	Vesicle-associated membrane protein 3 (cellubrevin)
VCL	Vinculin
VEGFC	Vascular endothelial growth factor C
VIM	Vimentin
VPS4A	Vacuolar protein sorting 4 homolog A (S. cerevisiae)
VRK1	Vaccinia related kinase 1
WBP4	WW domain binding protein 4 (formin binding protein 21)
WDR1	WD repeat domain 1
WDR12	WD repeat domain 12
WDR3	WD repeat domain 3
WNT5B	Wingless-type MMTV integration site family, member 5B
WTAP	Wilms tumor 1 associated protein
XPO1	Exportin 1 (CRM1 homolog, yeast)
XRCC4	X-ray repair complementing defective repair in Chinese hamster cells 4
XRCC5	X-ray repair complementing defective repair in Chinese hamster cells 5 (double-strand-break rejoining; Ku autoantigen, 80kDa)
YARS	Tyrosyl-tRNA synthetase
ZYX	Zyxin
